# Supplementary material for: SARS-CoV-2 mRNA Vaccination Induces Reduced T-Cell Apoptosis in Patients with Solid Tumors
Source: Int J Mol Sci. 2026 Jul 10;27(14):6173. doi: 10.3390/ijms27146173 (PMC13411108; doi:10.3390/ijms27146173)
Supplement: Supplementary file 1 [file ijms-27-06173-s001.zip]

Archive with 1 entries (1 files):
- ijms-4316788-supplementary.pdf
